# Supplementary material for: Appraising the Causal Association between Systemic Iron Status and Heart Failure Risk: A Mendelian Randomisation Study
Source: Nutrients. 2022 Aug 9;14(16):3258. doi: 10.3390/nu14163258 (PMC9412602; doi:10.3390/nu14163258)
Supplement: Supplementary file 1 [file nutrients-14-03258-s001.zip]

Archive with 7 entries (7 files):
- Supplementary Figure S1.tif
- Supplementary Figure S2.tif
- Supplementary Figure S3.tif
- Supplementary Figure S4.tif
- Supplementary Figure S5.tif
- Supplementary Figure S6.tif
- Supplementary Materials.pdf
